# Supplementary material for: A novel syndrome of lethal familial hyperekplexia associated with brain malformation
Source: BMC Neurol. 2012 Oct 27;12:125. doi: 10.1186/1471-2377-12-125 (PMC3488335; doi:10.1186/1471-2377-12-125)
Supplement: Additional file 1 — MOV (QuickTime) showing non-habituating glabellar tap in Patient 1 (Figure 1, IV.1). [file 1471-2377-12-125-S1.zip]

Archive with 1 entries (1 files):
- Additional File-1.zip
